# Supplementary material for: Application of a new methodology and R package reveals a high burden of healthcare-associated infections (HAI) in Germany compared to the average in the European Union/European Economic Area, 2011 to 2012
Source: Euro Surveill. 2019 Nov 14;24(46):1900135. doi: 10.2807/1560-7917.ES.2019.24.46.1900135 (PMC6864977; doi:10.2807/1560-7917.ES.2019.24.46.1900135)
Supplement: Supplement S1 [file 1900135_ZACHER_Script.zip]

Archive with 2 entries (2 files):
- BHAI.zip
- Eurosurveillance_Disclaimer.pdf
